# Supplementary material for: Maximizing Cumulative Trypsin Activity with Calcium at Elevated Temperature for Enhanced Bottom-Up Proteome Analysis
Source: Biology (Basel). 2022 Oct 1;11(10):1444. doi: 10.3390/biology11101444 (PMC9598648; doi:10.3390/biology11101444)
Supplement: Supplementary file 1 [file biology-11-01444-s001.zip]

Archive with 1 entries (1 files):
- biology-1907174-supplementary.pdf
